# Supplementary material for: Mechanism of Bisphenol F Affecting Motor System and Motor Activity in Zebrafish
Source: Toxics. 2023 May 24;11(6):477. doi: 10.3390/toxics11060477 (PMC10302713; doi:10.3390/toxics11060477)
Supplement: Supplementary file 1 [file toxics-11-00477-s001.zip]

Archive with 1 entries (1 files):
- toxics-2328240-supplementary.pdf
